# Supplementary material for: Minimal Hepatic Encephalopathy Affects Daily Life of Cirrhotic Patients: A Viewpoint on Clinical Consequences and Therapeutic Opportunities
Source: J Clin Med. 2022 Dec 6;11(23):7246. doi: 10.3390/jcm11237246 (PMC9736966; doi:10.3390/jcm11237246)
Supplement: Supplementary file 1 [file jcm-11-07246-s001.zip]

Archive with 1 entries (1 files):
- jcm-2024530-supplementary.pdf
